# Supplementary material for: Patterns of Volatile Diversity Yield Insights Into the Genetics and Biochemistry of the Date Palm Fruit Volatilome
Source: Front Plant Sci. 2022 Mar 14;13:853651. doi: 10.3389/fpls.2022.853651 (PMC8964304; doi:10.3389/fpls.2022.853651)
Supplement: Supplementary file 1 [file Data_Sheet_1.csv]

acetaldehyde	ethyl acetate	butanal, 2-methyl-	butanal, 3-methyl-	ethanol	acetic acid, ethenyl ester	toluene	2-butenal, (E)-	acetic acid, butyl ester	hexanal	2-butenal, 2-methyl-	ethylbenzene	m-xylene	p-xylene	2-butenal, 2-ethyl-	o-xylene	heptanal	(E)-2-hexenal	butanoic acid, butyl ester	furan, 2-pentyl	styrene	3-heptanone, 5-methyl-	p-cymene	2-butenal, 2-ethenyl-	acetoin	octanal	2-heptenal	5-hepten-2-one, 6-methyl-	hexanol	pyrazine, 2-ethyl-6-methyl	nonanal	1H-pyrazole, 4,5-dihydro-5,5-dimethyl-4-isopropylidene-	pyrazine, trimethyl-	(E,E)-3,5-octadien-2-ol	2-octenal, (E)-	5-hydroxy-4-octanone	octanoic acid, ethyl ester	acetic acid	furan-3-carboxaldehyde	1-octen-3-ol	pyrazine, tetramethyl-	2,4-heptadienal, (E,E)-	nonanoic acid, methyl ester	pyrazine, 3,5-diethyl-2-methyl-	benzaldehyde	(E)-2-nonenal	2-furancarboxaldehyde, 5-methyl-	octanol	decanoic acid, methyl ester	1H-pyrrole-2-carboxaldehyde, 1-ethyl-
NA	0.0024	0.22	0.28	0	0.00035	0.55	0	7.2e-05	2.9e-13	1.2e-10	2.1e-10	0	0	3.7e-06	3.6e-13	0.028	4.9e-08	0.073	0.026	7.7e-13	0.31	0.69	8.5e-07	0.00041	0.013	0.41	0.33	1.2e-06	0.21	0.0081	0.52	0.021	0.11	0.00011	0.008	0.042	0.00051	0	0.43	0.012	7.4e-08	0.99	0.00024	4.1e-06	5.5e-05	8.9e-15	0.017	0.47	1.7e-11
0.28	NA	0.85	0.069	1.9e-08	0.042	0.07	0.00015	1e-05	0.083	4.3e-05	0.23	0.29	0.21	0.0011	0.2	0.69	0.00042	0.023	0.11	0.017	0.12	0.76	1.3e-05	0.12	0.36	0.83	0.41	0.1	0.022	0.067	0.78	0.001	0.86	0.086	0.11	7.2e-11	0.0014	0.09	0.99	0.0017	0.0088	0.031	0.00037	0.00055	0.1	0.076	0.82	0.015	0.71
-0.11	-0.02	NA	7.4e-35	0.22	2.9e-06	0.00015	0.05	0.013	0.99	0.033	0.87	0.61	0.38	0.002	0.35	0.046	0.06	0.18	0.018	0.29	0.72	0.4	0.032	3.8e-05	0.52	0.29	0.53	0.00017	2.9e-08	0.16	0.91	0.00049	0.58	0.64	0.00075	0.44	0.012	1e-04	0.058	0.00073	0.18	0.84	0.0031	0.00023	0.38	0.00096	0.6	0.63	0.023
0.1	0.17	0.86	NA	0.14	3.7e-13	9.4e-05	0.78	0.033	0.13	0.00037	0.35	0.49	0.69	6.9e-08	0.66	0.074	0.57	0.45	0.0083	0.66	0.041	0.94	0.00035	6e-12	0.38	0.05	0.85	0.0029	1.4e-09	0.11	0.65	1.1e-06	0.9	0.42	4.8e-08	0.82	0.09	0.12	0.0029	1e-07	0.74	0.97	9.9e-06	7.1e-08	0.49	0.44	0.91	0.78	0.79
0.58	0.5	-0.11	0.14	NA	5.8e-05	0.18	3.9e-08	0.0015	0.00017	1.6e-05	2e-05	1.6e-05	4.3e-06	0.00014	1.1e-06	0.46	1.3e-05	0.0069	0.91	7.9e-06	0.085	0.43	0.00027	0.00013	0.041	0.63	0.61	0.011	0.37	0.52	0.96	0.0083	0.59	0.16	0.00012	1.1e-07	0.00041	0	0.47	0.0031	0.0015	0.14	0.0039	0.002	0.21	2e-08	0.84	0.098	7.3e-08
0.32	0.19	0.42	0.61	0.36	NA	0.014	2e-06	0.27	0.00066	2.7e-12	0.047	0.51	0.85	6.1e-20	0.73	0.18	0.0057	0.056	0.23	0.0093	0.0024	0.46	3.9e-12	1.3e-67	7.6e-05	0.052	0.18	0.28	1.8e-12	0.87	0.09	5.1e-23	0.76	0.063	3.8e-38	0.4	0.0029	0.0028	0.0022	7.1e-26	0.012	0.64	5.3e-20	5.7e-12	0.96	0.00067	0.52	0.36	0.064
0.06	0.17	0.34	0.35	0.13	0.23	NA	0.38	0.38	0.31	0.013	0.019	0.038	0.029	0.032	0.07	0.099	0.072	0.29	0.0061	0.13	0.071	0.15	0.072	0.046	0.0011	0.41	0.013	0.9	0.045	0.48	4.3e-05	0.064	0.34	0.18	0.012	0.0086	0.98	0.57	0.94	0.049	0.6	0.46	0.032	0.0035	0.79	0.3	0.89	0.096	0.56
0.74	0.35	-0.18	0.03	0.49	0.42	0.08	NA	0.00033	1.3e-07	9.4e-29	0.0034	0.00065	0.00026	9.1e-15	9.9e-05	0.58	2.6e-12	0.14	0.56	3.1e-07	0.12	0.36	2.4e-16	9.5e-07	0.0066	0.58	0.62	8e-07	0.044	0.19	0.92	9.5e-06	0.69	0.004	2.2e-06	0.033	3.7e-06	0	0.69	2.1e-05	7.6e-08	0.22	3e-08	3.3e-05	0.021	8.6e-16	0.16	0.4	2.1e-05
-0.36	0.4	0.23	0.2	-0.29	-0.1	0.08	-0.33	NA	0.0047	0.24	0.0041	0.0017	6e-04	0.66	0.00031	0.58	0.029	0.00011	0.55	0.013	0.66	0.52	0.97	0.16	0.0042	0.88	0.61	0.014	0.12	0.49	0.92	0.54	0.4	0.39	0.14	0.36	0	4.6e-07	0.9	0.95	0.02	0.47	0.79	0.86	0.97	7.5e-05	0.94	0.44	3.8e-08
0.61	0.16	0	0.14	0.34	0.31	0.09	0.46	-0.26	NA	1.5e-05	2.5e-06	1.9e-08	2.9e-08	0.0031	2.5e-08	2.2e-15	0.0039	0.54	7.4e-20	2.6e-07	0.024	0.34	0.00076	0.0058	0.93	1.4e-07	0.002	1.5e-11	0.38	5.9e-05	0.019	0.41	5.3e-14	1.2e-23	0.014	0.00017	0.099	1.7e-10	2.4e-05	0.26	4.2e-21	0.54	0.13	5e-16	6.6e-21	2e-07	1.9e-05	0.14	2.5e-06
0.55	0.37	0.2	0.32	0.39	0.59	0.23	0.81	-0.11	0.39	NA	0.056	0.089	0.13	1.4e-37	0.1	0.2	6.5e-08	0.7	0.25	0.00046	0.18	0.27	1.2e-29	1.3e-12	0.016	0.87	0.9	0.022	1.3e-07	0.22	0.63	5.4e-12	0.71	0.012	1.8e-12	0.047	0.0032	1.7e-06	0.67	2.2e-08	0.00023	0.31	1.6e-14	4e-06	0.062	1.3e-05	0.33	0.36	0.093
0.55	0.11	-0.02	0.09	0.38	0.18	0.22	0.27	-0.26	0.42	0.18	NA	3.1e-37	1.3e-25	0.12	2.5e-23	0.0089	0.0019	0.75	0.0085	1.6e-42	0.68	0.73	0.043	0.11	0.24	0.41	0.81	0.00096	0.83	0.21	0.29	0.71	0.26	0.0028	0.16	0.31	0.027	8.5e-08	0.62	0.37	0.00033	0.72	0.32	4.3e-05	0.0044	2.5e-05	0.16	0.89	1e-07
0.59	0.1	-0.05	0.07	0.39	0.06	0.19	0.31	-0.29	0.49	0.16	0.87	NA	0	0.22	6.2e-62	9.6e-05	0.006	0.83	4.9e-05	3.1e-22	0.78	0.95	0.068	0.82	0.54	0.081	0.098	3.8e-05	0.68	0.00063	0.076	0.43	0.049	3e-05	0.88	0.015	0.11	1.7e-08	0.13	0.77	1.5e-06	0.57	0.93	1.5e-05	5.3e-05	2.3e-05	0.0021	0.43	3.5e-08
0.6	0.12	-0.08	0.04	0.41	0.02	0.2	0.33	-0.31	0.49	0.14	0.78	0.98	NA	0.32	3.2e-101	0.00011	0.0049	0.55	3.7e-05	2.4e-16	0.62	0.9	0.094	0.88	0.86	0.033	0.018	3.7e-06	0.51	5.9e-05	0.023	0.32	0.042	1.9e-05	0.82	0.0013	0.12	4.1e-08	0.05	0.66	2.3e-07	0.24	0.96	3.3e-05	8.5e-05	5.4e-05	0.00048	0.19	7.9e-08
0.42	0.31	0.29	0.48	0.35	0.73	0.2	0.65	-0.04	0.28	0.88	0.15	0.12	0.1	NA	0.23	0.32	3.9e-07	0.69	0.41	0.011	0.006	0.58	1.1e-25	1.1e-23	0.00063	0.32	0.28	0.4	4e-09	0.5	0.18	2.6e-14	0.79	0.15	6.8e-25	0.5	0.0042	0.00098	0.053	1.6e-12	0.0035	0.27	1.9e-15	9.4e-07	0.61	3e-04	0.7	0.56	0.095
0.61	0.12	-0.09	0.04	0.43	0.03	0.17	0.35	-0.33	0.49	0.15	0.76	0.95	0.99	0.11	NA	0.00013	0.0041	0.58	6.8e-05	1.4e-15	0.81	0.86	0.12	0.9	0.65	0.042	0.018	3.1e-06	0.38	6.2e-05	0.031	0.27	0.048	2.1e-05	0.99	0.00096	0.079	6e-09	0.06	0.59	1.5e-07	0.23	0.82	1.2e-05	0.00014	1.4e-05	0.00064	0.17	1.1e-08
0.2	0.04	0.18	0.17	0.07	0.13	0.15	0.05	-0.05	0.65	0.12	0.24	0.35	0.35	0.09	0.35	NA	0.52	0.18	1.6e-22	0.086	1.7e-07	0.2	0.23	0.57	0.0077	5.3e-12	1.3e-08	1.8e-05	0.54	1.1e-07	2.8e-05	0.69	2.5e-15	6.8e-30	0.36	0.00016	0.36	0.49	2.6e-08	0.57	2e-11	0.15	0.97	1e-06	3.1e-11	0.88	2.3e-07	0.015	0.31
0.48	0.33	-0.18	0.05	0.4	0.26	0.17	0.6	-0.2	0.27	0.48	0.29	0.26	0.26	0.46	0.27	0.06	NA	0.98	0.91	4.6e-05	0.2	0.026	3.3e-05	0.0033	0.086	0.99	0.4	6.6e-08	0.77	0.18	0.68	0.0013	0.87	0.18	0.00052	0.08	0.021	2e-06	0.95	0.0016	0.0055	0.64	2e-04	0.0015	0.091	1e-06	0.23	0.22	0.0024
-0.17	0.21	0.13	0.07	-0.25	-0.18	0.1	-0.14	0.35	-0.06	-0.04	-0.03	0.02	0.06	-0.04	0.05	0.13	0	NA	0.0015	0.9	0.02	0.0094	0.8	0.072	0.00017	0.0042	1.9e-05	0.17	0.14	0.28	0.053	0.83	0.09	0.028	0.049	0.042	2e-05	1.8e-05	0.00054	0.67	0.12	0.38	0.79	0.24	0.096	0.0058	0.2	0.2	5.3e-05
0.21	0.15	0.22	0.24	0.01	0.11	0.25	0.05	0.06	0.72	0.11	0.24	0.37	0.37	0.08	0.36	0.75	-0.01	0.29	NA	0.026	1.2e-05	0.83	0.071	0.77	3.7e-05	4.4e-11	3.9e-09	7.2e-05	0.04	7.8e-06	1.5e-06	0.89	2.3e-20	4.5e-33	0.54	1.2e-06	0.063	0.42	9.1e-09	0.94	1.5e-16	0.076	0.71	5.8e-12	4.1e-19	0.6	0.00014	0.0023	0.63
0.6	0.22	-0.1	0.04	0.4	0.24	0.14	0.45	-0.23	0.45	0.32	0.9	0.75	0.67	0.24	0.65	0.16	0.37	0.01	0.21	NA	0.12	0.52	9e-04	0.0085	0.1	0.3	0.53	9e-06	0.97	0.17	0.4	0.12	0.42	0.00053	0.028	0.34	0.0041	5.7e-12	0.32	0.044	8.3e-07	0.55	0.02	2.7e-06	0.00097	3.6e-09	0.097	0.48	1.2e-07
-0.1	-0.15	-0.03	-0.2	-0.17	-0.29	0.17	-0.15	0.04	0.22	-0.13	-0.04	0.03	0.05	-0.27	0.02	0.48	-0.13	0.23	0.41	-0.15	NA	0.36	0.12	6.8e-05	2.9e-10	7.5e-23	6.4e-12	0.064	0.33	0.022	5.5e-08	0.00024	3.3e-18	5.1e-07	0.0041	0.021	0.36	0.012	9e-25	5e-06	0.025	0.058	0.0039	0.3	9.9e-06	0.00094	5.8e-07	0.032	0.026
-0.04	0.03	0.08	-0.01	-0.08	-0.07	0.14	-0.09	0.06	-0.09	-0.11	0.03	-0.01	-0.01	-0.05	-0.02	0.12	0.21	0.25	0.02	0.06	0.09	NA	0.29	0.44	0.15	0.26	0.0047	0.0036	0.5	0.57	0.09	0.63	0.98	0.39	0.27	0.82	0.17	0.15	0.42	0.5	0.64	0.056	0.57	0.85	0.74	0.2	0.77	0.44	0.5
0.45	0.4	0.2	0.33	0.34	0.6	0.17	0.68	0	0.31	0.83	0.19	0.17	0.16	0.8	0.15	0.11	0.39	-0.02	0.17	0.31	-0.16	-0.1	NA	9.1e-12	0.21	0.83	0.46	0.029	7.3e-12	0.06	0.89	3.7e-18	0.39	0.0058	1.8e-10	0.0093	0.13	0.0018	0.71	9e-15	0.00093	0.033	1.6e-22	3.1e-07	0.082	0.0053	0.16	0.051	0.83
0.32	0.14	0.37	0.58	0.35	0.96	0.19	0.44	-0.13	0.25	0.6	0.15	0.02	-0.01	0.77	0.01	0.05	0.27	-0.17	0.03	0.24	-0.38	-0.07	0.59	NA	1.5e-06	0.009	0.054	0.46	1.4e-09	0.69	0.032	0	0.44	0.35	1.1e-44	0.97	0.00091	0.0013	0.00037	9.6e-25	0.033	0.61	4.2e-19	7.8e-10	0.55	7.3e-05	0.16	0.62	0.032
-0.23	0.09	0.06	-0.08	-0.19	-0.36	0.3	-0.25	0.26	-0.01	-0.22	-0.11	-0.06	-0.02	-0.32	-0.04	0.25	-0.16	0.34	0.37	-0.15	0.56	0.14	-0.12	-0.43	NA	2e-08	2.7e-17	0.2	0.78	0.00067	8.6e-22	0.0092	2.7e-06	0.00017	0.0015	1.7e-05	0.0086	2.5e-06	3.2e-08	0.0071	0.051	0.01	0.028	0.92	0.0048	1.5e-06	0.00019	5.1e-05	6.3e-08
0.08	0.02	-0.1	-0.19	-0.05	-0.18	0.08	0.05	-0.01	0.47	-0.02	0.08	0.17	0.2	-0.1	0.19	0.59	0	0.27	0.57	0.1	0.78	0.11	0.02	-0.25	0.5	NA	4.6e-14	2.9e-05	0.16	0.0036	7.6e-08	0.0011	9.8e-27	2.2e-17	0.078	0.005	0.48	0.84	7.4e-43	0.0022	1.6e-09	0.11	0.014	0.031	3.5e-10	0.43	3.2e-08	0.16	0.66
0.09	0.08	0.06	-0.02	-0.05	-0.13	0.23	0.05	0.05	0.28	0.01	0.02	0.15	0.22	-0.1	0.22	0.5	0.08	0.39	0.51	0.06	0.6	0.27	0.07	-0.18	0.68	0.63	NA	1.1e-07	0.83	3e-08	1.4e-21	0.37	1.9e-11	1.6e-12	0.13	2e-07	0.5	0.2	1.1e-16	0.31	6.6e-08	0.029	0.9	0.001	7.4e-06	0.15	1.6e-11	1.3e-06	0.033
0.44	0.15	-0.34	-0.27	0.23	-0.1	-0.01	0.44	-0.23	0.57	0.21	0.3	0.38	0.42	0.08	0.42	0.39	0.48	0.13	0.36	0.4	0.18	0.27	0.21	-0.07	0.12	0.38	0.47	NA	0.012	0.00072	0.012	0.75	4.4e-05	1.9e-08	0.39	0.00023	0.25	3.7e-07	3e-06	0.74	1.1e-09	0.6	0.61	5.7e-05	3.7e-10	8.9e-06	2.7e-06	0.024	0.00043
0.12	0.21	0.49	0.53	0.08	0.6	0.19	0.19	0.14	0.08	0.47	-0.02	-0.04	-0.06	0.52	-0.08	0.06	0.03	0.14	0.19	0	-0.1	-0.06	0.59	0.53	-0.03	-0.13	-0.02	-0.23	NA	0.6	0.58	8.1e-23	0.62	0.18	4.6e-08	0.14	0.43	0.33	0.13	2.7e-19	0.26	0.48	3.6e-24	0.00052	0.37	0.25	0.67	0.14	0.0015
0.25	0.17	0.13	0.15	0.06	0.02	0.07	0.12	0.07	0.37	0.12	0.12	0.32	0.37	0.07	0.37	0.48	0.13	0.1	0.41	0.13	0.22	0.06	0.18	-0.04	0.32	0.28	0.49	0.31	0.05	NA	0.00033	0.76	0.00011	2.6e-06	0.93	6.6e-05	0.12	0.76	0.006	0.8	6.6e-05	0.0026	0.49	7.3e-05	7.2e-06	0.9	2.3e-24	0.00054	0.65
0.06	0.03	0.01	-0.04	-0.01	-0.16	0.38	0.01	-0.01	0.22	-0.05	0.1	0.17	0.22	-0.13	0.21	0.39	-0.04	0.18	0.44	0.08	0.5	0.17	-0.01	-0.2	0.76	0.49	0.75	0.24	-0.05	0.34	NA	0.055	1.4e-05	7.8e-08	0.26	1.4e-06	0.64	0.36	2.9e-06	0.12	1.4e-06	0.14	0.24	0.2	0.00092	0.14	0.00018	9.1e-05	0.067
0.21	0.3	0.32	0.43	0.24	0.76	0.17	0.4	0.06	0.08	0.58	0.03	-0.07	-0.09	0.64	-0.1	-0.04	0.3	-0.02	-0.01	0.15	-0.35	0.05	0.71	0.75	-0.24	-0.3	-0.08	-0.03	0.76	0.03	-0.18	NA	0.15	0.87	3.1e-16	0.18	0.36	0.13	0.002	1.1e-66	0.37	0.42	5e-71	1.9e-05	0.87	0.091	0.71	0.047	0.35
0.15	-0.02	0.05	-0.01	-0.05	0.03	0.09	0.04	-0.08	0.63	0.04	0.11	0.18	0.19	-0.03	0.18	0.65	-0.02	0.16	0.73	0.08	0.72	0	0.08	-0.07	0.42	0.81	0.57	0.37	0.05	0.36	0.4	-0.13	NA	4.2e-23	0.64	0.002	0.49	0.79	2.2e-22	0.25	3.4e-10	0.5	0.44	8.1e-06	1.7e-16	0.59	1.4e-08	0.067	0.94
0.35	0.16	0.04	0.08	0.13	0.17	0.13	0.27	-0.08	0.77	0.24	0.28	0.38	0.39	0.14	0.39	0.83	0.13	0.21	0.85	0.32	0.47	0.08	0.26	0.09	0.35	0.7	0.6	0.5	0.13	0.43	0.49	0.02	0.77	NA	0.22	1.4e-07	0.86	0.015	2e-13	0.72	1.5e-26	0.032	0.33	1.9e-10	3.3e-20	0.1	1e-06	0.00043	0.28
0.25	0.15	0.31	0.48	0.35	0.88	0.23	0.43	-0.14	0.23	0.6	0.13	0.01	-0.02	0.79	0	0.09	0.32	-0.19	0.06	0.21	-0.28	-0.11	0.56	0.91	-0.29	-0.17	-0.14	-0.08	0.49	-0.01	-0.11	0.67	-0.04	0.12	NA	0.5	0.00016	0.0024	0.0061	7e-16	0.025	0.14	2.3e-13	2.1e-07	0.85	0.00059	0.47	0.2	0.16
0.19	0.56	-0.07	0.02	0.47	0.08	0.24	0.2	0.09	0.34	0.19	0.1	0.23	0.3	0.06	0.3	0.34	0.17	0.19	0.44	0.09	0.22	0.02	0.25	0	0.39	0.26	0.46	0.34	0.14	0.37	0.44	0.13	0.29	0.47	0.06	NA	0.43	0.37	0.0098	0.27	6.6e-07	1.1e-07	0.13	0.00021	3.5e-05	0.97	0.034	7.5e-21	0.47
-0.32	0.29	0.23	0.16	-0.32	-0.27	0	-0.42	0.59	-0.15	-0.27	-0.21	-0.15	-0.15	-0.27	-0.16	0.08	-0.22	0.39	0.17	-0.26	0.09	0.13	-0.15	-0.31	0.24	0.07	0.06	-0.11	0.07	0.15	-0.05	-0.09	0.06	-0.02	-0.35	0.07	NA	9.6e-10	0.57	0.22	0.034	0.43	0.34	0.73	0.55	7.3e-08	0.52	0.52	8.7e-07
-0.73	-0.16	0.35	0.14	-0.57	-0.27	0.05	-0.7	0.45	-0.55	-0.43	-0.47	-0.5	-0.49	-0.31	-0.51	-0.07	-0.43	0.39	-0.08	-0.58	0.24	0.14	-0.29	-0.3	0.42	0.02	0.12	-0.45	0.09	-0.03	0.09	-0.14	-0.03	-0.23	-0.28	-0.08	0.53	NA	0.83	0.071	2.1e-07	0.94	0.034	0.00042	0.0012	3.5e-52	0.35	0.56	4.5e-26
0.08	0	-0.18	-0.28	-0.07	-0.28	-0.01	0.04	-0.01	0.38	-0.04	0.05	0.14	0.18	-0.18	0.18	0.49	0.01	0.32	0.51	0.09	0.8	0.08	-0.04	-0.33	0.49	0.91	0.68	0.42	-0.14	0.26	0.43	-0.29	0.76	0.62	-0.26	0.24	0.05	-0.02	NA	0.00065	1.6e-07	0.17	0.033	0.26	6.2e-11	0.88	6.2e-10	0.16	0.58
0.23	0.29	0.31	0.47	0.27	0.79	0.18	0.39	-0.01	0.11	0.49	0.08	-0.03	-0.04	0.61	-0.05	-0.05	0.3	-0.04	0.01	0.19	-0.43	0.07	0.65	0.78	-0.25	-0.29	-0.1	-0.03	0.72	-0.02	-0.15	0.96	-0.11	0.03	0.67	0.1	-0.12	-0.17	-0.32	NA	0.21	0.93	2.5e-56	2.3e-06	0.65	0.06	0.18	0.12	0.87
0.5	0.26	-0.13	0.03	0.31	0.25	0.05	0.5	-0.23	0.77	0.36	0.35	0.46	0.49	0.29	0.49	0.6	0.27	0.16	0.7	0.47	0.23	-0.05	0.33	0.21	0.19	0.56	0.5	0.56	0.11	0.39	0.47	0.09	0.58	0.83	0.22	0.47	-0.21	-0.49	0.5	0.13	NA	0.057	0.079	7.3e-10	1.2e-12	1.7e-06	6.2e-05	0.0039	0.0019
0	0.2	-0.02	0	0.14	0.04	0.07	0.12	0.07	0.06	0.09	-0.03	0.05	0.11	0.11	0.11	0.13	0.04	0.08	0.17	-0.06	0.18	-0.18	0.2	0.05	0.24	0.15	0.2	0.05	0.07	0.28	0.14	0.07	0.06	0.2	0.14	0.47	-0.07	0.01	0.13	0.01	0.19	NA	0.5	0.36	0.23	0.79	0.21	5.6e-19	0.18
0.33	0.32	0.27	0.4	0.27	0.72	0.2	0.49	0.03	0.14	0.63	0.09	0.01	0	0.66	-0.02	0	0.34	0.03	0.03	0.21	-0.28	0.05	0.76	0.71	-0.2	-0.23	-0.01	0.05	0.77	0.07	-0.11	0.97	-0.07	0.09	0.62	0.14	-0.09	-0.2	-0.2	0.95	0.17	0.06	NA	8e-06	0.54	0.04	0.88	0.047	0.52
0.41	0.32	0.33	0.47	0.28	0.58	0.27	0.37	-0.02	0.66	0.41	0.37	0.39	0.37	0.44	0.39	0.43	0.29	0.11	0.58	0.42	-0.1	0.02	0.46	0.53	-0.01	0.2	0.3	0.36	0.32	0.37	0.12	0.38	0.4	0.55	0.46	0.34	0.03	-0.32	0.11	0.43	0.56	0.09	0.4	NA	6.9e-06	0.00023	0.003	0.029	0.0068
0.37	0.16	-0.08	-0.07	0.12	0	0.03	0.22	0	0.74	0.18	0.27	0.37	0.36	0.05	0.35	0.58	0.16	0.16	0.72	0.31	0.42	0.03	0.17	-0.06	0.26	0.56	0.41	0.55	0.09	0.42	0.32	-0.02	0.68	0.74	-0.02	0.38	0.06	-0.3	0.57	-0.04	0.64	0.11	0.06	0.41	NA	0.037	1.2e-07	0.0088	0.29
-0.66	-0.17	0.31	0.08	-0.51	-0.32	0.1	-0.67	0.37	-0.47	-0.4	-0.39	-0.39	-0.38	-0.35	-0.4	-0.01	-0.45	0.26	-0.05	-0.53	0.32	0.13	-0.27	-0.37	0.44	0.08	0.14	-0.41	0.11	0.01	0.14	-0.16	0.05	-0.16	-0.33	0	0.49	0.94	0.02	-0.18	-0.47	0.03	-0.2	-0.35	-0.21	NA	0.65	0.24	2.3e-23
0.22	0.02	0.05	0.01	0.02	-0.06	0.01	0.13	-0.01	0.38	0.09	0.13	0.28	0.32	-0.04	0.31	0.46	0.11	0.12	0.34	0.15	0.46	0.03	0.13	-0.13	0.34	0.49	0.57	0.42	-0.04	0.78	0.35	-0.03	0.5	0.44	-0.07	0.2	0.06	-0.09	0.54	-0.13	0.39	0.12	0.01	0.27	0.47	-0.04	NA	0.22	0.9
0.07	0.23	-0.04	-0.03	0.15	0.09	0.15	0.08	0.07	0.14	0.09	-0.01	0.07	0.12	0.06	0.13	0.22	0.12	0.12	0.28	-0.07	0.21	0.07	0.19	0.05	0.37	0.13	0.43	0.21	0.14	0.32	0.36	0.18	0.17	0.32	0.12	0.74	-0.06	0.05	0.13	0.15	0.28	0.71	0.18	0.2	0.25	0.11	0.12	NA	0.047
-0.57	0.04	0.21	0.03	-0.47	-0.17	0.05	-0.38	0.48	-0.42	-0.16	-0.47	-0.48	-0.47	-0.16	-0.5	-0.09	-0.28	0.37	-0.05	-0.47	0.21	0.07	-0.02	-0.2	0.47	0.04	0.2	-0.32	0.29	0.04	0.17	0.09	-0.01	-0.1	-0.13	0.07	0.44	0.79	0.05	0.02	-0.3	0.12	0.06	-0.25	-0.1	0.78	-0.01	0.18	NA
0.1	0.04	0	-0.04	0.04	-0.16	0.37	0	-0.03	0.25	-0.07	0.14	0.24	0.3	-0.17	0.28	0.37	0.02	0.23	0.49	0.11	0.53	0.14	0	-0.23	0.77	0.5	0.79	0.3	-0.05	0.37	0.94	-0.2	0.46	0.51	-0.14	0.47	0	0.06	0.51	-0.17	0.48	0.15	-0.12	0.19	0.35	0.11	0.38	0.35	0.14
-0.55	-0.09	0.18	0.02	-0.4	-0.19	0	-0.65	0.35	-0.29	-0.52	-0.24	-0.32	-0.36	-0.44	-0.39	0.03	-0.35	0.11	0.06	-0.29	0.14	0.19	-0.36	-0.23	0.25	-0.03	0.02	-0.24	0.06	0.02	0	-0.02	0.05	-0.07	-0.18	-0.04	0.52	0.57	0	-0.03	-0.31	-0.06	-0.07	-0.16	-0.04	0.55	-0.02	0.08	0.47
0.17	-0.04	-0.22	-0.27	-0.01	-0.17	-0.06	0.15	-0.09	0.42	0.03	0.08	0.18	0.22	-0.12	0.21	0.47	0.08	0.25	0.44	0.15	0.76	0.06	0.01	-0.24	0.42	0.84	0.64	0.45	-0.06	0.26	0.44	-0.2	0.73	0.62	-0.18	0.21	-0.06	-0.13	0.95	-0.25	0.57	0.09	-0.08	0.13	0.6	-0.1	0.57	0.12	0.01
0.57	0.17	0.17	0.29	0.41	0.44	0.32	0.51	-0.22	0.6	0.53	0.49	0.61	0.63	0.48	0.63	0.4	0.36	0.08	0.5	0.51	0.13	-0.01	0.48	0.39	0.03	0.28	0.32	0.41	0.3	0.39	0.24	0.29	0.35	0.53	0.41	0.34	-0.19	-0.46	0.29	0.23	0.6	0.13	0.36	0.68	0.48	-0.42	0.4	0.16	-0.29
0.52	0.28	0.2	0.41	0.38	0.58	0.16	0.49	-0.14	0.72	0.49	0.37	0.41	0.41	0.49	0.43	0.52	0.39	0.15	0.63	0.39	0.1	0.01	0.42	0.53	0	0.29	0.29	0.4	0.34	0.35	0.19	0.34	0.48	0.63	0.52	0.37	-0.14	-0.43	0.21	0.35	0.73	0.19	0.38	0.72	0.52	-0.43	0.25	0.23	-0.29
0.33	0.14	0.2	0.29	0.22	0.46	0.14	0.23	-0.07	0.71	0.29	0.23	0.27	0.26	0.27	0.27	0.57	0	0.07	0.74	0.26	0.16	-0.11	0.28	0.37	0.09	0.4	0.28	0.22	0.25	0.17	0.27	0.18	0.59	0.75	0.33	0.39	-0.11	-0.28	0.29	0.21	0.65	0.11	0.2	0.68	0.54	-0.24	0.08	0.26	-0.26
0.44	0.29	0.28	0.43	0.32	0.8	0.16	0.67	-0.07	0.41	0.79	0.17	0.14	0.12	0.82	0.14	0.13	0.33	-0.02	0.21	0.31	-0.2	-0.12	0.78	0.79	-0.24	0	0	0.11	0.59	0.13	-0.08	0.7	0.13	0.3	0.75	0.17	-0.25	-0.38	-0.07	0.67	0.44	0.14	0.72	0.63	0.18	-0.39	0.09	0.13	-0.13
0.02	0.26	-0.03	-0.01	0.13	0.14	0.12	0.11	0.14	0.11	0.17	-0.11	-0.03	0.02	0.14	0.03	0.23	0.17	0.12	0.22	-0.1	0.18	0.02	0.29	0.12	0.33	0.12	0.42	0.22	0.22	0.35	0.28	0.3	0.17	0.32	0.2	0.72	0	0.09	0.12	0.24	0.27	0.66	0.3	0.24	0.24	0.15	0.18	0.91	0.26
-0.27	0.01	0.06	-0.09	-0.42	-0.35	-0.06	-0.29	0.29	0.18	-0.23	-0.17	-0.01	0.04	-0.27	0.03	0.31	-0.29	0.51	0.51	-0.19	0.41	0.12	-0.15	-0.38	0.5	0.51	0.44	0.21	-0.03	0.32	0.31	-0.27	0.52	0.38	-0.38	0.22	0.52	0.38	0.51	-0.26	0.27	0.12	-0.23	0.18	0.42	0.39	0.3	0.2	0.34
0.2	0.23	-0.04	0	0.12	0.15	0.04	0.24	0.03	0.25	0.2	0.06	0.04	0.06	0.14	0.08	0.06	0.07	0.2	0.26	0.24	-0.1	-0.01	0.08	0.18	0	0.07	0.12	0.27	0.15	0.05	0	0.18	0.12	0.26	0.16	0.21	-0.03	-0.24	0.16	0.13	0.37	0.2	0.19	0.29	0.26	-0.28	0.01	0.17	-0.12
0.01	0.04	-0.14	-0.25	0.09	-0.18	0.12	0.05	0.08	0	-0.02	0.13	0.13	0.16	-0.11	0.15	-0.03	0.07	0.04	0.02	0.16	0.04	0.06	-0.05	-0.21	0.13	0.04	0.04	0.21	-0.11	0	0.02	-0.07	-0.01	0.08	-0.08	0.14	-0.08	-0.19	0.14	-0.18	0.04	0.21	-0.05	-0.04	0.19	-0.11	0.09	0.15	-0.11
0.58	0.41	0.23	0.36	0.44	0.56	0.31	0.7	-0.04	0.34	0.74	0.28	0.3	0.3	0.67	0.32	0.08	0.35	0.04	0.17	0.44	-0.24	-0.03	0.64	0.56	-0.19	-0.06	0.04	0.15	0.43	0.06	-0.01	0.51	-0.04	0.25	0.53	0.23	-0.23	-0.49	-0.05	0.45	0.42	0.13	0.56	0.54	0.19	-0.47	0.01	0.1	-0.26
0.25	0.08	0.06	0.09	0.13	0.01	0.33	0.12	-0.11	0.34	0.05	0.27	0.35	0.39	-0.02	0.38	0.33	0.12	0.21	0.48	0.27	0.36	0.13	0.13	-0.06	0.59	0.41	0.7	0.34	0.08	0.38	0.79	-0.06	0.45	0.49	-0.04	0.43	-0.04	-0.09	0.42	0	0.54	-0.02	0.03	0.34	0.36	-0.03	0.41	0.23	0
-0.18	0.16	0.13	0.08	-0.11	-0.11	0.19	0	0.19	-0.06	0.06	-0.14	-0.04	0.02	0.03	0.03	0.13	-0.06	0.42	0.21	-0.11	0.21	-0.12	0.1	-0.1	0.39	0.29	0.36	0.05	0.12	0.28	0.26	-0.02	0.12	0.17	-0.03	0.24	0.2	0.27	0.24	-0.07	0.16	0.44	-0.01	0.1	0.12	0.22	0.25	0.17	0.35
-0.65	-0.14	0.25	0	-0.53	-0.35	0.03	-0.62	0.4	-0.44	-0.37	-0.43	-0.42	-0.39	-0.36	-0.42	0.03	-0.47	0.32	-0.01	-0.51	0.35	0.14	-0.19	-0.39	0.48	0.13	0.21	-0.33	0.16	0.08	0.18	-0.1	0.08	-0.12	-0.35	0.04	0.51	0.9	0.09	-0.16	-0.4	0.08	-0.13	-0.34	-0.13	0.95	0.06	0.14	0.81
0.02	0.37	0.17	0.25	0.15	0.44	0.22	0.24	0.21	0.07	0.43	-0.15	-0.17	-0.15	0.45	-0.13	0.09	0.17	0.13	0.15	-0.01	-0.08	-0.09	0.44	0.45	0.13	-0.04	0.18	-0.04	0.45	0.12	0.1	0.55	0	0.19	0.49	0.49	-0.06	0.04	-0.06	0.49	0.22	0.52	0.53	0.34	0.13	0.05	-0.02	0.62	0.26
-0.36	-0.14	0.26	0.13	-0.16	0	0.16	-0.41	0.11	-0.24	-0.19	-0.17	-0.23	-0.24	-0.12	-0.26	0.02	-0.11	0.14	-0.04	-0.25	0.07	0.13	-0.22	-0.06	0.06	-0.11	-0.1	-0.33	0.19	-0.08	-0.09	0.09	-0.08	-0.12	-0.01	-0.02	0.25	0.51	-0.13	0.03	-0.32	-0.05	0.04	-0.12	-0.08	0.54	-0.13	0	0.45
0.17	0.15	0.13	0.17	0.17	0.19	0.18	0.19	0.11	0.26	0.24	0.1	0.19	0.22	0.3	0.23	0.16	-0.03	0.27	0.28	0.12	0.05	-0.15	0.26	0.21	0.06	0.13	0.17	0.18	0.18	0.14	0.07	0.14	0.17	0.26	0.22	0.15	0.03	-0.21	0.16	0.13	0.33	0.1	0.2	0.39	0.24	-0.25	0.16	0.01	-0.12
-0.29	-0.03	0.22	0.09	-0.36	-0.12	0.13	-0.36	0.24	-0.01	-0.24	-0.17	-0.03	0.02	-0.24	0.01	0.22	-0.31	0.5	0.37	-0.23	0.39	0.06	-0.1	-0.19	0.55	0.37	0.54	-0.03	0.22	0.36	0.43	-0.05	0.43	0.27	-0.17	0.36	0.4	0.57	0.37	-0.06	0.18	0.11	-0.03	0.18	0.22	0.56	0.32	0.36	0.53
0.07	0.46	0.22	0.31	0.19	0.48	0.16	0.32	0.23	0.1	0.56	-0.14	-0.21	-0.22	0.57	-0.19	0.08	0.22	0.21	0.13	0.05	-0.13	-0.1	0.56	0.52	0.03	-0.03	0.08	-0.03	0.5	0.08	0	0.62	-0.01	0.17	0.56	0.36	-0.05	0.01	-0.04	0.55	0.25	0.39	0.6	0.35	0.11	-0.01	0.01	0.42	0.23
-0.23	0.05	0.16	0.03	-0.28	-0.16	-0.03	-0.13	0.21	-0.07	-0.08	-0.21	-0.12	-0.05	-0.04	-0.04	0.12	-0.21	0.51	0.24	-0.14	0.27	-0.12	0.02	-0.15	0.42	0.32	0.35	-0.04	0.17	0.28	0.26	-0.08	0.23	0.18	-0.08	0.13	0.29	0.39	0.32	-0.1	0.12	0.44	-0.06	0.14	0.13	0.32	0.25	0.15	0.42
-0.17	-0.03	0.03	-0.07	-0.07	-0.13	0.03	-0.17	0.03	-0.14	-0.05	-0.07	-0.1	-0.09	-0.08	-0.1	-0.04	0.05	0.19	-0.05	-0.02	-0.02	0.13	-0.14	-0.14	0.01	-0.07	-0.07	-0.07	0.09	-0.01	-0.09	0.06	-0.12	-0.06	-0.11	0.01	0.15	0.23	-0.02	-0.03	-0.12	-0.05	0.05	-0.13	0.09	0.28	-0.06	-0.05	0.31
-0.04	0.4	0.23	0.3	0.08	0.44	0.18	0.21	0.25	0.01	0.45	-0.19	-0.27	-0.27	0.5	-0.25	0.03	0.21	0.17	0.07	-0.01	-0.14	-0.11	0.46	0.48	0.02	-0.04	0.06	-0.11	0.45	0.06	-0.04	0.58	0	0.09	0.52	0.29	0.02	0.12	-0.07	0.51	0.1	0.3	0.54	0.31	0.04	0.09	0.02	0.33	0.3
-0.09	0.54	0.08	0.13	0.09	0.18	0.19	0.23	0.31	-0.01	0.36	-0.22	-0.23	-0.2	0.28	-0.21	0.03	0.19	0.3	0.12	-0.02	-0.06	-0.1	0.39	0.18	0.19	0.02	0.18	0.06	0.35	0.11	0.11	0.42	0.03	0.14	0.23	0.44	0.2	0.16	0.04	0.35	0.17	0.23	0.42	0.19	0.07	0.14	0.08	0.26	0.45
-0.32	-0.13	0.15	0.02	-0.35	-0.13	0.05	-0.36	0.23	-0.12	-0.28	-0.25	-0.11	-0.05	-0.24	-0.06	0.08	-0.32	0.44	0.24	-0.3	0.31	0.1	-0.15	-0.18	0.49	0.24	0.46	-0.06	0.21	0.26	0.38	-0.02	0.29	0.14	-0.19	0.29	0.29	0.55	0.27	-0.04	0.05	0.08	-0.02	0.07	0.14	0.55	0.25	0.35	0.53
-0.15	-0.05	0.05	-0.06	-0.08	-0.28	0.2	-0.26	0.04	0.08	-0.31	-0.01	0.08	0.14	-0.35	0.12	0.27	-0.2	0.25	0.38	-0.09	0.53	0.14	-0.2	-0.35	0.77	0.48	0.68	0.13	-0.09	0.27	0.81	-0.32	0.42	0.36	-0.28	0.36	0.11	0.28	0.46	-0.27	0.28	0.07	-0.28	0.03	0.23	0.33	0.31	0.24	0.25
-0.03	0.38	0.26	0.31	0.15	0.44	0.15	0.19	0.24	-0.05	0.38	-0.1	-0.22	-0.18	0.49	-0.15	0.01	0.14	0.19	0.03	0.04	-0.12	-0.12	0.43	0.48	-0.01	0.02	0.05	-0.18	0.37	0.04	-0.01	0.46	-0.05	0.04	0.5	0.26	-0.05	0.15	-0.06	0.43	0.14	0.34	0.42	0.32	-0.09	0.09	-0.05	0.27	0.24
-0.12	0.4	0.15	0.24	0.23	0.33	0.09	0.11	0.29	-0.06	0.27	-0.19	-0.28	-0.23	0.31	-0.2	-0.06	0.09	0.12	0.03	-0.05	-0.14	-0.19	0.32	0.34	0.05	-0.04	0.04	-0.13	0.32	0.05	-0.03	0.38	-0.04	0.01	0.38	0.35	0.04	0.1	-0.03	0.34	0.1	0.21	0.34	0.26	-0.06	0.07	0.05	0.22	0.29
0.11	0.22	0.05	0.09	0.13	0.29	0.03	0.31	0.04	0.15	0.41	-0.05	-0.1	-0.12	0.35	-0.09	-0.06	0.14	0.1	0.07	0.17	-0.22	-0.17	0.28	0.35	-0.18	-0.15	-0.1	0.05	0.34	-0.15	-0.11	0.37	-0.06	0.09	0.33	0.12	-0.12	-0.16	-0.09	0.33	0.17	0.04	0.38	0.29	0.16	-0.13	-0.13	0.04	0.06
-0.11	0.04	0.35	0.33	-0.07	0.22	0.13	-0.25	0.12	0.19	-0.07	0.02	0.08	0.09	0.04	0.09	0.29	-0.22	0.24	0.44	-0.03	0.14	-0.01	0.04	0.14	0.09	0.19	0.19	-0.13	0.34	0.25	0.09	0.17	0.37	0.28	0.07	0.19	0.3	0.32	0.13	0.19	0.17	-0.04	0.17	0.4	0.24	0.38	0.12	0.13	0.23
0.07	-0.06	0.13	0.15	-0.09	-0.08	-0.03	-0.2	0	0.03	-0.17	0.1	0.13	0.16	-0.13	0.14	0.12	0.07	0.14	0.08	-0.01	0.11	0.14	-0.08	-0.09	0	0.01	0.11	0.01	0.07	0.2	-0.02	-0.01	0.11	0.09	-0.15	-0.01	0.32	0.18	0.08	0.01	-0.02	-0.11	0.03	-0.03	0.03	0.25	0.16	0	0.13
-0.09	-0.22	0.18	0.02	-0.12	-0.31	0.07	-0.4	0.14	-0.19	-0.34	0.02	0.12	0.12	-0.31	0.11	0.06	-0.28	0.13	0.04	-0.14	0.18	0.08	-0.27	-0.31	0.16	-0.07	0.08	-0.15	0.05	0.04	0.1	-0.16	-0.04	-0.11	-0.38	0.01	0.14	0.27	0.02	-0.17	-0.24	-0.1	-0.13	-0.28	0.04	0.33	0.02	0.04	0.12
0.12	0.32	-0.49	-0.45	0.12	-0.27	-0.03	0.26	-0.05	0.06	0.07	0.14	0.08	0.1	-0.03	0.1	0.05	0.36	0.05	-0.03	0.21	0.02	0.17	0.06	-0.22	0.08	0.15	0.04	0.4	-0.36	0.04	0.09	-0.12	0	0.13	-0.15	0.14	0.11	-0.16	0.07	-0.12	0.18	0.02	-0.1	-0.11	0.07	-0.12	0.04	0.02	-0.03
-0.23	-0.28	0.02	-0.22	-0.36	-0.48	-0.16	-0.39	0.14	-0.18	-0.37	-0.15	-0.04	-0.03	-0.38	-0.05	0.11	-0.35	0.05	0.08	-0.29	0.35	0.07	-0.27	-0.53	0.27	0.21	0.17	-0.07	-0.13	0.13	0.2	-0.36	0.13	0	-0.49	-0.02	0.22	0.39	0.18	-0.38	-0.14	-0.03	-0.35	-0.34	-0.05	0.42	0.07	0.06	0.24
-0.22	-0.3	0.07	-0.19	-0.21	-0.26	-0.02	-0.3	-0.07	-0.17	-0.18	-0.14	-0.08	-0.07	-0.21	-0.08	0.08	-0.25	-0.04	0	-0.27	0.33	0.01	-0.25	-0.29	0.08	0.12	0	-0.23	-0.02	-0.02	-0.03	-0.23	0.13	-0.01	-0.18	-0.01	0.15	0.29	0.14	-0.26	-0.29	0.03	-0.21	-0.28	0.06	0.43	-0.05	0.1	0.26
0.01	-0.01	-0.16	-0.13	0.02	0.02	-0.23	-0.01	0.02	0.11	-0.02	0.08	-0.02	-0.08	0.06	-0.08	0.06	0.07	-0.11	0.04	0.15	-0.12	0.11	-0.05	0.03	-0.08	0.06	-0.1	0.09	-0.14	-0.13	-0.12	-0.08	0.01	0.11	0.05	-0.13	-0.15	-0.15	0.05	-0.11	0.15	-0.04	-0.12	-0.05	0.13	-0.21	-0.07	-0.02	-0.11
-0.08	0.1	-0.25	-0.35	-0.09	-0.48	-0.01	-0.09	0.03	-0.05	-0.23	0.02	0.11	0.15	-0.39	0.13	-0.05	-0.08	0.18	0.03	0.08	0.05	0.11	-0.13	-0.48	0.28	0.11	0.2	0.34	-0.19	0.11	0.17	-0.2	0.03	0	-0.53	0.08	0.24	0.01	0.2	-0.23	0.01	0.01	-0.16	-0.07	0.17	0	0.17	-0.02	0.1
0.03	0.02	0.24	0.36	0.17	0.51	0.13	0.21	-0.09	0.04	0.34	-0.04	-0.11	-0.13	0.51	-0.1	-0.01	0.22	-0.19	-0.09	-0.07	-0.14	-0.2	0.17	0.53	-0.27	-0.13	-0.29	-0.33	0.1	-0.1	-0.21	0.18	-0.09	-0.07	0.62	-0.11	-0.32	-0.09	-0.24	0.2	0	0.12	0.1	0.11	-0.16	-0.16	-0.19	-0.02	-0.12
-0.24	-0.05	0.36	0.37	-0.03	0.31	0.18	-0.05	0.06	-0.21	0.16	-0.2	-0.24	-0.26	0.33	-0.24	-0.11	0.05	-0.03	-0.15	-0.29	-0.1	-0.12	0.04	0.33	-0.17	-0.22	-0.31	-0.48	0.15	-0.14	-0.25	0.14	-0.18	-0.24	0.41	-0.12	-0.06	0.25	-0.33	0.15	-0.27	0.12	0.05	-0.06	-0.26	0.18	-0.28	0.02	0.17
-0.07	0.08	-0.26	-0.36	-0.1	-0.51	-0.03	-0.12	0.05	-0.07	-0.26	0.03	0.11	0.15	-0.43	0.13	-0.04	-0.12	0.19	0.03	0.08	0.06	0.13	-0.15	-0.51	0.29	0.12	0.23	0.33	-0.19	0.12	0.2	-0.21	0.03	0	-0.58	0.08	0.26	0.02	0.21	-0.24	0	-0.01	-0.16	-0.09	0.17	0.03	0.18	-0.02	0.11
-0.02	-0.22	0.04	0.02	-0.05	0.04	0.03	-0.2	-0.01	-0.15	-0.23	0.07	0.06	0.06	-0.13	0.02	0.02	-0.06	0	-0.12	-0.03	0.09	0.2	-0.15	0.01	0.01	-0.06	-0.04	-0.19	0.08	-0.07	0.01	0.02	-0.07	-0.07	0.01	-0.17	-0.06	0.14	-0.13	0.01	-0.09	-0.04	0.04	-0.19	-0.12	0.17	-0.06	-0.03	0.09
-0.02	-0.25	0.07	0.01	-0.11	-0.09	0.03	-0.24	-0.02	-0.12	-0.3	0.06	0.08	0.09	-0.25	0.07	0	-0.16	-0.02	-0.01	-0.03	0.05	0.13	-0.14	-0.14	0.18	-0.01	0.06	-0.17	0.01	-0.01	0.11	-0.08	0.03	0.01	-0.13	-0.1	0.03	0.21	-0.05	-0.07	-0.11	-0.05	-0.06	-0.15	-0.1	0.23	0.01	-0.01	0.15
0.67	0.04	0.01	0.19	0.6	0.41	0.07	0.52	-0.54	0.38	0.38	0.48	0.57	0.58	0.39	0.6	0.07	0.35	-0.21	0.07	0.39	-0.15	-0.11	0.3	0.4	-0.31	-0.09	-0.07	0.16	0.15	0.13	-0.03	0.19	-0.01	0.14	0.38	0.09	-0.42	-0.66	-0.07	0.21	0.31	0.04	0.22	0.34	0.13	-0.62	0.12	0.01	-0.6
[truncated: 43 more columns]
